# Supplementary material for: Comparative evaluation of saliva and nasopharyngeal swab for SARS-CoV-2 detection using RT-qPCR among COVID-19 suspected patients at Jigjiga, Eastern Ethiopia
Source: PLoS One. 2023 Mar 13;18(3):e0282976. doi: 10.1371/journal.pone.0282976 (PMC10010556; doi:10.1371/journal.pone.0282976)
Supplement: S1 Data — (XLSX) [file pone.0282976.s001.xlsx]

## Sheet: S1-SPSS data
serno	sex	age	resid	ptype	travel	result	nspres	ctorf	ctngen	saliva	ctvorf	ctvN	Agegroup
1	1	60	1	2	2	1	1	33.3	30.98	1	36.18	34.07	4
3	2	23	1	1	2	2	2	#NULL!	#NULL!	2	#NULL!	#NULL!	2
4	2	18	1	1	2	2	2	#NULL!	#NULL!	2	#NULL!	#NULL!	2
2	1	30	1	1	2	2	2	#NULL!	#NULL!	2	#NULL!	#NULL!	3
5	1	42	1	1	2	2	2	#NULL!	#NULL!	2	#NULL!	#NULL!	3
6	1	24	2	1	1	2	2	#NULL!	#NULL!	2	#NULL!	#NULL!	2
7	1	45	1	1	2	2	2	#NULL!	#NULL!	2	#NULL!	#NULL!	3
8	1	49	1	1	2	2	2	#NULL!	#NULL!	2	#NULL!	#NULL!	3
9	2	24	2	2	2	2	2	#NULL!	#NULL!	2	#NULL!	#NULL!	2
10	1	32	1	1	1	2	2	#NULL!	#NULL!	2	#NULL!	#NULL!	3
11	2	24	1	1	1	2	2	#NULL!	#NULL!	2	#NULL!	#NULL!	2
12	1	30	1	1	1	2	2	#NULL!	#NULL!	2	#NULL!	#NULL!	3
13	2	29	2	1	2	2	2	#NULL!	#NULL!	2	#NULL!	#NULL!	3
14	2	14	2	1	2	2	2	#NULL!	#NULL!	2	#NULL!	#NULL!	1
15	1	10	1	1	2	2	2	#NULL!	#NULL!	2	#NULL!	#NULL!	1
16	1	38	2	1	2	2	2	#NULL!	#NULL!	2	#NULL!	#NULL!	3
17	1	35	1	1	2	2	2	#NULL!	#NULL!	2	#NULL!	#NULL!	3
18	1	30	1	1	2	2	2	#NULL!	#NULL!	2	#NULL!	#NULL!	3
19	1	31	1	2	1	2	2	#NULL!	#NULL!	2	#NULL!	#NULL!	3
20	1	35	1	2	2	2	2	#NULL!	#NULL!	2	#NULL!	#NULL!	3
21	1	40	2	2	1	2	2	#NULL!	#NULL!	2	#NULL!	#NULL!	3
22	2	31	1	1	2	2	2	#NULL!	#NULL!	2	#NULL!	#NULL!	3
23	1	29	1	1	2	2	2	#NULL!	#NULL!	2	#NULL!	#NULL!	3
24	1	30	2	2	1	2	2	#NULL!	#NULL!	2	#NULL!	#NULL!	3
25	1	30	1	1	2	2	2	#NULL!	#NULL!	2	#NULL!	#NULL!	3
26	1	27	1	2	2	2	2	#NULL!	#NULL!	2	#NULL!	#NULL!	3
27	1	29	1	2	2	2	2	#NULL!	#NULL!	2	#NULL!	#NULL!	3
28	1	31	1	1	2	2	2	#NULL!	#NULL!	2	#NULL!	#NULL!	3
29	2	40	1	2	1	2	2	#NULL!	#NULL!	2	#NULL!	#NULL!	3
30	1	31	1	1	2	2	2	#NULL!	#NULL!	2	#NULL!	#NULL!	3
31	1	30	1	1	2	2	2	#NULL!	#NULL!	2	#NULL!	#NULL!	3
32	2	23	1	1	2	2	2	#NULL!	#NULL!	2	#NULL!	#NULL!	2
33	1	35	1	1	2	2	2	#NULL!	#NULL!	2	#NULL!	#NULL!	3
34	1	2	2	2	1	2	2	#NULL!	#NULL!	2	#NULL!	#NULL!	1
35	1	40	2	1	2	2	2	#NULL!	#NULL!	2	#NULL!	#NULL!	3
36	1	40	1	1	2	2	2	#NULL!	#NULL!	2	#NULL!	#NULL!	3
37	1	1	1	2	1	2	2	#NULL!	#NULL!	2	#NULL!	#NULL!	1
38	1	27	2	2	2	2	2	#NULL!	#NULL!	2	#NULL!	#NULL!	3
39	1	29	1	1	2	2	2	#NULL!	#NULL!	2	#NULL!	#NULL!	3
40	1	40	1	1	2	2	2	#NULL!	#NULL!	2	#NULL!	#NULL!	3
41	2	41	1	1	2	2	2	#NULL!	#NULL!	2	#NULL!	#NULL!	3
42	1	34	1	1	2	2	2	#NULL!	#NULL!	2	#NULL!	#NULL!	3
43	1	30	1	1	2	2	2	#NULL!	#NULL!	2	#NULL!	#NULL!	3
44	1	60	1	1	2	2	2	#NULL!	#NULL!	2	#NULL!	#NULL!	4
45	1	27	2	1	2	2	2	#NULL!	#NULL!	2	#NULL!	#NULL!	3
46	1	23	2	1	2	2	2	#NULL!	#NULL!	2	#NULL!	#NULL!	2
47	1	29	1	1	2	2	2	#NULL!	#NULL!	2	#NULL!	#NULL!	3
48	2	31	1	1	2	2	2	#NULL!	#NULL!	2	#NULL!	#NULL!	3
49	1	29	1	1	2	2	2	#NULL!	#NULL!	2	#NULL!	#NULL!	3
50	1	30	1	2	1	2	2	#NULL!	#NULL!	2	#NULL!	#NULL!	3
51	2	24	1	1	2	2	2	#NULL!	#NULL!	2	#NULL!	#NULL!	2
52	1	60	1	2	1	2	2	#NULL!	#NULL!	2	#NULL!	#NULL!	4
53	1	30	1	1	2	2	2	#NULL!	#NULL!	2	#NULL!	#NULL!	3
54	2	24	2	1	2	2	2	#NULL!	#NULL!	2	#NULL!	#NULL!	2
55	1	40	1	2	2	2	2	#NULL!	#NULL!	2	#NULL!	#NULL!	3
56	1	30	1	1	2	2	2	#NULL!	#NULL!	2	#NULL!	#NULL!	3
57	1	31	2	2	1	2	2	#NULL!	#NULL!	2	#NULL!	#NULL!	3
58	2	24	1	1	2	2	2	#NULL!	#NULL!	2	#NULL!	#NULL!	2
59	1	30	1	1	2	2	2	#NULL!	#NULL!	2	#NULL!	#NULL!	3
60	2	24	1	1	2	2	2	#NULL!	#NULL!	2	#NULL!	#NULL!	2
61	1	27	1	1	2	2	2	#NULL!	#NULL!	2	#NULL!	#NULL!	3
62	2	27	1	1	2	2	2	#NULL!	#NULL!	2	#NULL!	#NULL!	3
63	2	31	1	1	2	2	2	#NULL!	#NULL!	2	#NULL!	#NULL!	3
64	1	2	2	1	2	2	2	#NULL!	#NULL!	2	#NULL!	#NULL!	1
65	1	25	1	1	2	2	2	#NULL!	#NULL!	2	#NULL!	#NULL!	3
66	1	45	2	1	2	2	2	#NULL!	#NULL!	2	#NULL!	#NULL!	3
67	1	49	1	1	2	2	2	#NULL!	#NULL!	2	#NULL!	#NULL!	3
68	1	60	2	2	2	2	2	#NULL!	#NULL!	2	#NULL!	#NULL!	4
69	1	70	1	2	2	2	2	#NULL!	#NULL!	2	#NULL!	#NULL!	5
71	1	70	1	2	2	2	2	#NULL!	#NULL!	2	#NULL!	#NULL!	5
70	1	45	1	1	2	2	2	#NULL!	#NULL!	2	#NULL!	#NULL!	3
72	1	71	2	2	2	2	2	#NULL!	#NULL!	2	#NULL!	#NULL!	5
73	1	65	1	1	1	2	2	#NULL!	#NULL!	2	#NULL!	#NULL!	5
74	1	35	1	1	2	2	2	#NULL!	#NULL!	2	#NULL!	#NULL!	3
75	1	40	1	1	2	2	2	#NULL!	#NULL!	2	#NULL!	#NULL!	3
76	2	31	2	1	2	2	2	#NULL!	#NULL!	2	#NULL!	#NULL!	3
77	1	27	2	2	2	2	2	#NULL!	#NULL!	2	#NULL!	#NULL!	3
78	1	31	1	1	2	2	2	#NULL!	#NULL!	2	#NULL!	#NULL!	3
79	2	31	1	1	2	2	2	#NULL!	#NULL!	2	#NULL!	#NULL!	3
80	1	45	1	2	2	2	2	#NULL!	#NULL!	2	#NULL!	#NULL!	3
81	1	69	1	2	2	1	1	29.56	26.6	1	31.6	28.6	5
82	2	35	1	1	2	2	2	#NULL!	#NULL!	2	#NULL!	#NULL!	3
83	2	60	2	1	2	2	2	#NULL!	#NULL!	2	#NULL!	#NULL!	4
84	2	26	1	1	2	2	2	#NULL!	#NULL!	2	#NULL!	#NULL!	3
85	1	27	1	1	2	2	2	#NULL!	#NULL!	2	#NULL!	#NULL!	3
86	2	22	2	1	2	2	2	#NULL!	#NULL!	2	#NULL!	#NULL!	2
87	2	58	1	2	1	2	2	#NULL!	#NULL!	2	#NULL!	#NULL!	4
88	1	29	1	2	1	2	2	#NULL!	#NULL!	2	#NULL!	#NULL!	3
89	1	27	1	1	2	2	2	#NULL!	#NULL!	2	#NULL!	#NULL!	3
90	2	79	1	2	2	2	2	#NULL!	#NULL!	2	#NULL!	#NULL!	5
91	2	23	1	1	2	2	2	#NULL!	#NULL!	2	#NULL!	#NULL!	2
92	1	36	1	2	2	2	2	#NULL!	#NULL!	2	#NULL!	#NULL!	3
93	1	50	2	1	2	2	2	#NULL!	#NULL!	2	#NULL!	#NULL!	3
94	1	25	1	2	1	1	1	33.75	31.85	1	#NULL!	30.75	3
95	2	55	1	1	2	2	2	#NULL!	#NULL!	2	#NULL!	#NULL!	4
96	2	20	1	1	2	1	2	#NULL!	#NULL!	1	35.76	32.7	2
97	2	61	2	2	2	2	2	#NULL!	#NULL!	2	#NULL!	#NULL!	4
98	1	36	1	1	2	2	2	#NULL!	#NULL!	2	#NULL!	#NULL!	3
99	2	52	1	1	2	1	1	33.77	32.27	1	#NULL!	32.3	3
100	1	40	1	1	2	2	2	#NULL!	#NULL!	2	#NULL!	#NULL!	3
101	1	29	1	1	2	2	2	#NULL!	#NULL!	2	#NULL!	#NULL!	3
102	1	28	1	1	2	2	2	#NULL!	#NULL!	2	#NULL!	#NULL!	3
103	2	45	2	1	2	2	2	#NULL!	#NULL!	2	#NULL!	#NULL!	3
104	1	40	1	1	2	2	2	#NULL!	#NULL!	2	#NULL!	#NULL!	3
105	1	35	1	1	2	2	2	#NULL!	#NULL!	2	#NULL!	#NULL!	3
106	1	40	2	1	2	2	2	#NULL!	#NULL!	2	#NULL!	#NULL!	3
107	2	30	1	2	2	2	2	#NULL!	#NULL!	2	#NULL!	#NULL!	3
108	2	4	1	1	2	2	2	#NULL!	#NULL!	2	#NULL!	#NULL!	1
109	2	30	1	1	2	2	2	#NULL!	#NULL!	2	#NULL!	#NULL!	3
110	2	40	1	2	1	2	2	#NULL!	#NULL!	2	#NULL!	#NULL!	3
111	2	30	1	1	2	2	2	#NULL!	#NULL!	2	#NULL!	#NULL!	3
112	2	35	1	1	2	2	2	#NULL!	#NULL!	2	#NULL!	#NULL!	3
113	1	45	1	1	2	2	2	#NULL!	#NULL!	2	#NULL!	#NULL!	3
114	1	45	1	1	2	2	2	#NULL!	#NULL!	2	#NULL!	#NULL!	3
115	1	28	1	1	2	2	2	#NULL!	#NULL!	2	#NULL!	#NULL!	3
116	1	30	1	2	2	1	2	#NULL!	#NULL!	1	36.38	32.75	3
117	2	29	1	1	2	2	2	#NULL!	#NULL!	2	#NULL!	#NULL!	3
118	2	25	1	1	2	2	2	#NULL!	#NULL!	2	#NULL!	#NULL!	3
119	2	36	1	1	2	2	2	#NULL!	#NULL!	2	#NULL!	#NULL!	3
120	2	28	1	1	2	2	2	#NULL!	#NULL!	2	#NULL!	#NULL!	3
121	1	54	1	2	1	2	2	#NULL!	#NULL!	2	#NULL!	#NULL!	3
122	1	38	1	1	2	2	2	#NULL!	#NULL!	2	#NULL!	#NULL!	3
123	1	43	2	2	2	2	2	#NULL!	#NULL!	2	#NULL!	#NULL!	3
124	1	60	2	2	2	2	2	#NULL!	#NULL!	2	#NULL!	#NULL!	4
125	2	48	1	1	2	2	2	#NULL!	#NULL!	2	#NULL!	#NULL!	3
126	1	32	1	1	2	2	2	#NULL!	#NULL!	2	#NULL!	#NULL!	3
127	1	50	1	2	2	2	2	#NULL!	#NULL!	2	#NULL!	#NULL!	3
128	2	62	1	2	2	1	2	#NULL!	#NULL!	1	36.09	34.18	4
129	2	32	1	2	1	1	1	33.01	34.02	1	#NULL!	33.04	3
130	1	26	1	1	2	1	1	34.78	33.74	1	36.83	#NULL!	3
131	1	58	1	2	2	1	1	28.55	26.61	1	26.34	22.29	4
132	2	35	1	2	1	1	1	32.81	31	1	33.67	30.65	3
133	2	28	1	2	2	1	1	30.7	30.19	1	34.16	31.2	3
134	1	48	1	1	2	1	2	#NULL!	#NULL!	1	36.09	38.43	3
135	1	60	1	1	2	1	2	#NULL!	#NULL!	1	33.52	32.38	4
136	2	37	2	1	2	2	2	#NULL!	#NULL!	2	#NULL!	#NULL!	3
137	2	27	1	1	2	2	2	#NULL!	#NULL!	2	#NULL!	#NULL!	3
138	1	42	1	1	2	2	2	#NULL!	#NULL!	2	#NULL!	#NULL!	3
139	1	40	1	1	2	1	1	#NULL!	27.54	1	26.77	26.4	3
140	2	45	2	1	2	1	1	#NULL!	33.39	1	35.33	33.07	3
141	1	28	1	2	1	1	1	29.22	28.03	1	31.41	29.94	3
142	1	37	1	1	2	1	1	33.79	31.26	2	#NULL!	#NULL!	3
143	2	60	2	2	2	1	1	29.38	28.05	1	30.5	29.56	4
144	1	59	1	1	2	1	1	29.82	28.53	1	31.07	30.17	4
145	2	34	1	1	2	1	1	32.53	32.5	1	34.16	31.2	3
146	1	65	1	1	2	1	1	35.9	33.6	1	31.35	30.82	5
147	1	8	1	1	2	1	1	34.94	32.05	1	32.87	29.9	1
148	1	30	1	1	2	1	1	33.64	#NULL!	1	33.64	#NULL!	3
149	2	34	1	1	2	1	2	#NULL!	#NULL!	1	36.09	34.12	3
150	1	34	1	1	2	2	2	#NULL!	#NULL!	2	#NULL!	#NULL!	3
151	1	28	1	1	2	2	2	#NULL!	#NULL!	2	#NULL!	#NULL!	3
152	2	37	1	1	2	2	2	#NULL!	#NULL!	2	#NULL!	#NULL!	3
153	1	20	1	1	2	1	1	30.42	30.44	2	#NULL!	#NULL!	2
154	1	30	1	2	2	1	1	29.8	29.38	1	35.4	#NULL!	3
155	1	34	1	1	1	1	1	31.68	31.7	2	#NULL!	#NULL!	3
156	2	40	2	1	2	2	2	#NULL!	#NULL!	2	#NULL!	#NULL!	3
157	1	13	1	1	2	2	2	#NULL!	#NULL!	2	#NULL!	#NULL!	1
158	1	12	1	1	2	1	1	36.7	#NULL!	1	35.86	#NULL!	1
159	1	11	1	1	2	2	2	#NULL!	#NULL!	2	#NULL!	#NULL!	1
160	2	55	1	1	2	2	2	#NULL!	#NULL!	2	#NULL!	#NULL!	4
161	2	18	1	1	2	2	2	#NULL!	#NULL!	2	#NULL!	#NULL!	2
162	2	37	1	1	2	2	2	#NULL!	#NULL!	2	#NULL!	#NULL!	3
163	1	54	1	2	2	2	2	#NULL!	#NULL!	2	#NULL!	#NULL!	3
164	1	45	1	1	1	2	2	#NULL!	#NULL!	2	#NULL!	#NULL!	3
165	1	29	1	1	2	2	2	#NULL!	#NULL!	2	#NULL!	#NULL!	3
166	1	49	2	1	2	2	2	#NULL!	#NULL!	2	#NULL!	#NULL!	3
167	1	64	1	2	2	2	2	#NULL!	#NULL!	2	#NULL!	#NULL!	4
168	1	67	2	2	2	2	2	#NULL!	#NULL!	2	#NULL!	#NULL!	5
169	2	24	1	1	2	2	2	#NULL!	#NULL!	2	#NULL!	#NULL!	2
170	2	29	1	1	2	2	2	#NULL!	#NULL!	2	#NULL!	#NULL!	3
171	1	39	1	1	2	2	2	#NULL!	#NULL!	2	#NULL!	#NULL!	3
172	1	29	1	1	1	1	2	#NULL!	#NULL!	1	34.93	35.36	3
173	2	35	1	1	2	1	1	33.89	32.99	1	23.81	22.67	3
174	1	11	1	1	2	1	1	34.93	32.12	1	#NULL!	36.55	1
175	1	35	1	1	1	1	1	35.07	#NULL!	1	35.97	35.13	3
176	2	39	2	1	1	1	1	34.07	#NULL!	1	35.08	38.19	3
177	1	62	1	2	2	1	1	35.92	34.95	2	#NULL!	#NULL!	4
178	1	13	1	1	1	1	1	34.39	35.34	1	34.82	32.27	1
179	2	38	2	2	1	1	1	33.63	36.07	1	34.69	31.74	3
180	1	35	1	1	2	2	2	#NULL!	#NULL!	2	#NULL!	#NULL!	3
181	1	37	1	1	1	1	1	35.37	35.73	1	33.93	34.97	3
182	2	27	2	2	2	1	2	#NULL!	#NULL!	1	35.73	33.06	3
183	2	22	1	1	1	1	1	34.35	#NULL!	1	36.47	32.66	2
184	1	55	2	1	2	2	2	#NULL!	#NULL!	2	#NULL!	#NULL!	4
185	1	48	1	1	2	2	2	#NULL!	#NULL!	2	#NULL!	#NULL!	3
186	1	62	1	2	2	1	1	#NULL!	33.09	1	31.96	32.8	4
187	2	28	1	1	2	2	2	#NULL!	#NULL!	2	#NULL!	#NULL!	3
188	2	27	2	1	2	2	2	#NULL!	#NULL!	2	#NULL!	#NULL!	3
189	1	49	1	1	2	2	2	#NULL!	#NULL!	2	#NULL!	#NULL!	3
190	1	42	1	1	2	2	2	#NULL!	#NULL!	2	#NULL!	#NULL!	3
191	2	30	1	1	2	2	2	#NULL!	#NULL!	2	#NULL!	#NULL!	3
192	1	28	1	1	2	2	2	#NULL!	#NULL!	2	#NULL!	#NULL!	3
193	1	23	2	2	1	1	1	33.37	30.52	1	36.11	36.77	2
194	1	28	2	1	1	1	2	#NULL!	#NULL!	1	35.46	#NULL!	3
195	1	26	1	1	2	2	2	#NULL!	#NULL!	2	#NULL!	#NULL!	3
196	2	50	1	1	2	2	2	#NULL!	#NULL!	2	#NULL!	#NULL!	3
197	1	35	1	1	2	2	2	#NULL!	#NULL!	2	#NULL!	#NULL!	3
198	1	33	1	1	2	1	1	34.59	33.42	2	#NULL!	#NULL!	3
199	1	48	1	1	2	2	2	#NULL!	#NULL!	2	#NULL!	#NULL!	3
200	1	60	2	2	2	1	2	#NULL!	#NULL!	1	36.14	#NULL!	4
201	2	27	1	1	2	2	2	#NULL!	#NULL!	2	#NULL!	#NULL!	3
202	1	63	1	2	2	1	2	#NULL!	#NULL!	1	35.5	#NULL!	4
203	1	28	1	2	2	2	2	#NULL!	#NULL!	2	#NULL!	#NULL!	3
204	1	38	1	2	1	1	2	#NULL!	#NULL!	1	35.68	#NULL!	3
205	2	32	1	1	2	1	2	#NULL!	#NULL!	1	37.18	#NULL!	3
206	1	24	1	2	1	1	1	#NULL!	34.33	1	#NULL!	33.47	2
207	1	40	1	1	2	2	2	#NULL!	#NULL!	2	#NULL!	#NULL!	3
208	1	65	1	2	1	1	1	38.5	33.58	2	#NULL!	#NULL!	5
209	1	28	1	1	2	2	2	#NULL!	#NULL!	2	#NULL!	#NULL!	3
210	1	11	1	1	2	1	2	#NULL!	#NULL!	1	35.69	37.22	1
211	2	25	1	1	2	2	2	#NULL!	#NULL!	2	#NULL!	#NULL!	3
212	1	32	2	1	2	2	2	#NULL!	#NULL!	2	#NULL!	#NULL!	3
213	1	25	1	1	2	2	2	#NULL!	#NULL!	2	#NULL!	#NULL!	3
214	2	64	1	2	2	2	2	#NULL!	#NULL!	2	#NULL!	#NULL!	4
215	1	29	1	1	2	2	2	#NULL!	#NULL!	2	#NULL!	#NULL!	3
216	1	52	1	1	2	2	2	#NULL!	#NULL!	2	#NULL!	#NULL!	3
217	2	43	2	2	1	2	2	#NULL!	#NULL!	2	#NULL!	#NULL!	3
218	1	34	1	1	2	2	2	#NULL!	#NULL!	2	#NULL!	#NULL!	3
220	2	36	1	1	1	2	2	#NULL!	#NULL!	2	#NULL!	#NULL!	3
221	2	23	1	2	2	2	2	#NULL!	#NULL!	2	#NULL!	#NULL!	2
222	2	46	1	1	2	2	2	#NULL!	#NULL!	2	#NULL!	#NULL!	3
223	2	54	2	1	2	2	2	#NULL!	#NULL!	2	#NULL!	#NULL!	3
224	2	37	1	1	2	2	2	#NULL!	#NULL!	2	#NULL!	#NULL!	3
225	1	52	1	1	1	2	2	#NULL!	#NULL!	2	#NULL!	#NULL!	3
226	2	31	1	1	1	2	2	#NULL!	#NULL!	2	#NULL!	#NULL!	3
227	2	19	1	1	2	2	2	#NULL!	#NULL!	2	#NULL!	#NULL!	2
219	2	29	2	2	2	2	2	#NULL!	#NULL!	2	#NULL!	#NULL!	3
